# Supplementary material for: Development of a novel therapy for systolic heart failure
Source: EMBO Mol Med. 2025 Aug 4;17(9):2332–53. doi: 10.1038/s44321-025-00284-6 (PMC12423297; doi:10.1038/s44321-025-00284-6)
Supplement: Supplementary file 3 — Source data Fig. 1 [file 44321_2025_284_MOESM3_ESM.zip]

Archive with 24 entries (19 files):
- Fig 1 source data_Original scans/
- Fig 1 source data_Original scans/Fig 1C data.xlsx
- Fig 1 source data_Original scans/Fig 1D/
- Fig 1 source data_Original scans/Fig 1D/Fig 1d_HSP_PKAc.jpg
- Fig 1 source data_Original scans/Fig 1D/Fig1d_Bim.jpg
- Fig 1 source data_Original scans/Fig 1E/
- Fig 1 source data_Original scans/Fig 1E/Fig 1e 2nd panel Bim, pCREB.pdf
- Fig 1 source data_Original scans/Fig 1E/Fig 1e 2nd panel HSP.pdf
- Fig 1 source data_Original scans/Fig 1E/Fig 1e first panel Bim.PNG
- Fig 1 source data_Original scans/Fig 1E/Fig 1e first panel HSP.PNG
- Fig 1 source data_Original scans/Fig 1E/Fig 1e first panel pCREB.PNG
- Fig 1 source data_Original scans/Fig 1E/Fig 1e third panel Bim.PNG
- Fig 1 source data_Original scans/Fig 1E/Fig 1e third panel HSP.PNG
- Fig 1 source data_Original scans/Fig 1E/Fig 1e third panel pCREB.PNG
- Fig 1 source data_Original scans/Fig 1F/
- Fig 1 source data_Original scans/Fig 1F/ERStress2.jpg
- Fig 1 source data_Original scans/Fig 1F/Fig 1f.jpeg
- Fig 1 source data_Original scans/Fig 1F/Thumbs.db
- Fig 1 source data_Original scans/Fig 1G/
- Fig 1 source data_Original scans/Fig 1G/Fig 1g_Bim_HSP.jpg
- Fig 1 source data_Original scans/Fig 1G/Fig1g_pCREB.jpg
- Fig 1 source data_Original scans/Fig 1G/Thumbs.db
- Fig 1 source data_Original scans/Fig 1H data.xlsx
- Blot quantitation Fig 1.xlsx
