# Supplementary material for: Development of a novel therapy for systolic heart failure
Source: EMBO Mol Med. 2025 Aug 4;17(9):2332–53. doi: 10.1038/s44321-025-00284-6 (PMC12423297; doi:10.1038/s44321-025-00284-6)
Supplement: Supplementary file 3 — Source data Fig. 1 [file 44321_2025_284_MOESM3_ESM.zip › Fig 1 source data_Original scans/Fig 1C data.xlsx]

## Sheet: Sheet1
Date 13-1-2015							2015-01-25					2015-02-15
	Percentage live cells						Percentage live cells					Percentage live cells
					Mean						Mean					Mean
	Untreated	88	92	89	89.6667		Untreated	92	82	90	88	Untreated	88	84	86	86
	Dobutamine+Rolipram	20	28	22	23.3333		Dobutamine+Rolipram	18	28	32	26	Dobutamine+Rolipram	34	32	21	29
	Dobutamine+Rolipram+Pindolol	58	49	65	57.3333		Dobutamine+Rolipram+Pindolol	48	69	60	59	Dobutamine+Rolipram+Pindolol	54	63	49	55.3333
	Dobutamine+Rolipram+C1	43	35	24	34		Dobutamine+Rolipram+C1	47	30	20	32.3333	Dobutamine+Rolipram+C1	44	18	22	28
	Dobutamine+Rolipram+C2	26	32	40	32.6667		Dobutamine+Rolipram+C2	20	33	44	32.3333	Dobutamine+Rolipram+C2	20	22	28	23.3333
	Dobutamine+Rolipram+C3	22	20	29	23.6667		Dobutamine+Rolipram+C3	32	36	19	29	Dobutamine+Rolipram+C3	21	41	23	28.3333
	Dobutamine+Rolipram+C4	20	30	35	28.3333		Dobutamine+Rolipram+C4	20	37	25	27.3333	Dobutamine+Rolipram+C4	31	33	27	30.3333
	Dobutamine+Rolipram+C5	80	68	72	73.3333		Dobutamine+Rolipram+C5	82	78	60	73.3333	Dobutamine+Rolipram+C5	76	74	80	76.6667
	Dobutamine+Rolipram+C6	82	80	75	79		Dobutamine+Rolipram+C6	78	66	65	69.6667	Dobutamine+Rolipram+C6	80	72	69	73.6667
	Dobutamine+Rolipram+C7	27	34	36	32.3333		Dobutamine+Rolipram+C7	29	40	23	30.6667	Dobutamine+Rolipram+C7	34	35	18	29
	Dobutamine+Rolipram+C8	83	77	69	76.3333		Dobutamine+Rolipram+C8	84	65	70	73	Dobutamine+Rolipram+C8	82	58	76	72
	Dobutamine+Rolipram+C9	49	23	26	32.6667		Dobutamine+Rolipram+C9	20	40	23	27.6667	Dobutamine+Rolipram+C9	41	42	24	35.6667
	Dobutamine+Rolipram+C10	50	55	63	56		Dobutamine+Rolipram+C10	55	65	63	61	Dobutamine+Rolipram+C10	49	68	71	62.6667
	Dobutamine+Rolipram+C11	43	47	52	47.3333		Dobutamine+Rolipram+C11	53	40	62	51.6667	Dobutamine+Rolipram+C11	48	67	66	60.3333
	Dobutamine+Rolipram+C12	45	54	49	49.3333		Dobutamine+Rolipram+C12	53	41	64	52.6667	Dobutamine+Rolipram+C12	57	61	49	55.6667
	Dobutamine+Rolipram+C13	50	53	63	55.3333		Dobutamine+Rolipram+C13	61	44	38	47.6667	Dobutamine+Rolipram+C13	57	47	49	51
	Dobutamine+Rolipram+C14	30	33	21	28		Dobutamine+Rolipram+C14	20	19	41	26.6667	Dobutamine+Rolipram+C14	25	31	41	32.3333
	Dobutamine+Rolipram+C15	75	69	77	73.6667		Dobutamine+Rolipram+C15	66	72	67	68.3333	Dobutamine+Rolipram+C15	72	67	59	66
	Dobutamine+Rolipram+C16	44	62	60	55.3333		Dobutamine+Rolipram+C16	71	43	48	54	Dobutamine+Rolipram+C16	80	46	51	59
	Dobutamine+Rolipram+C17	37	62	59	52.6667		Dobutamine+Rolipram+C17	57	46	39	47.3333	Dobutamine+Rolipram+C17	45	52	61	52.6667
	Dobutamine+Rolipram+C18	45	19	33	32.3333		Dobutamine+Rolipram+C18	56	39	62	52.3333	Dobutamine+Rolipram+C18	46	67	60	57.6667
	Dobutamine+Rolipram+C19	20	31	37	29.3333		Dobutamine+Rolipram+C19	41	19	32	30.6667	Dobutamine+Rolipram+C19	25	23	36	28
	Dobutamine+Rolipram+C20	46	51	41	46		Dobutamine+Rolipram+C20	67	41	60	56	Dobutamine+Rolipram+C20	49	62	57	56
	Dobutamine+Rolipram+C21	20	19	35	24.6667		Dobutamine+Rolipram+C21	30	39	44	37.6667	Dobutamine+Rolipram+C21	23	37	17	25.6667
	Dobutamine+Rolipram+C22	22	18	34	24.6667		Dobutamine+Rolipram+C22	47	28	16	30.3333	Dobutamine+Rolipram+C22	41	19	20	26.6667
	Dobutamine+Rolipram+C23	80	69	74	74.3333		Dobutamine+Rolipram+C23	60	79	82	73.6667	Dobutamine+Rolipram+C23	70	59	68	65.6667
	Dobutamine+Rolipram+C24	85	58	77	73.3333		Dobutamine+Rolipram+C24	75	47	65	62.3333	Dobutamine+Rolipram+C24	80	39	75	64.6667
	Dobutamine+Rolipram+C25	40	54	51	48.3333		Dobutamine+Rolipram+C25	34	67	42	47.6667	Dobutamine+Rolipram+C25	45	59	47	50.3333
	Dobutamine+Rolipram+C26	83	77	80	80		Dobutamine+Rolipram+C26	81	84	63	76	Dobutamine+Rolipram+C26	83	85	64	77.3333
	Dobutamine+Rolipram+C27	42	66	60	56		Dobutamine+Rolipram+C27	47	30	59	45.3333	Dobutamine+Rolipram+C27	65	45	63	57.6667
	Dobutamine+Rolipram+C28	30	15	23	22.6667		Dobutamine+Rolipram+C28	20	25	37	27.3333	Dobutamine+Rolipram+C28	26	21	19	22
	Dobutamine+Rolipram+C29	41	23	25	29.6667		Dobutamine+Rolipram+C29	31	33	24	29.3333	Dobutamine+Rolipram+C29	29	37	27	31
	Dobutamine+Rolipram+C30	37	61	46	48		Dobutamine+Rolipram+C30	47	40	65	50.6667	Dobutamine+Rolipram+C30	55	51	59	55
	Dobutamine+Rolipram+C31	46	67	40	51		Dobutamine+Rolipram+C31	40	71	47	52.6667	Dobutamine+Rolipram+C31	46	66	57	56.3333
	Dobutamine+Rolipram+C32	56	63	50	56.3333		Dobutamine+Rolipram+C32	62	53	49	54.6667	Dobutamine+Rolipram+C32	67	49	58	58
	Dobutamine+Rolipram+C33	73	56	48	59		Dobutamine+Rolipram+C33	83	46	62	63.6667	Dobutamine+Rolipram+C33	76	62	77	71.6667
	Dobutamine+Rolipram+C34	42	20	19	27		Dobutamine+Rolipram+C34	34	18	42	31.3333	Dobutamine+Rolipram+C34	29	28	19	25.3333
	Dobutamine+Rolipram+C35	35	24	31	30		Dobutamine+Rolipram+C35	36	22	32	30	Dobutamine+Rolipram+C35	41	41	29	37
		2022-01-13	2022-01-25	2022-02-15	Mean
	Untreated	89.6667	88	86	87.8889
	Dobutamine+Rolipram	23.3333	26	29	26.1111					Mean	STD
	Dobutamine+Rolipram+Pindolol	57.3333	59	55.3333	57.2222				Untreated	87.8889	1.83586
	Dobutamine+Rolipram+C1	34	32.3333	28	31.4444				Dobutamine+Rolipram	26.1111	2.83497
	Dobutamine+Rolipram+C2	32.6667	32.3333	23.3333	29.4444				Dobutamine+Rolipram+Pindolol	57.2222	1.83586
	Dobutamine+Rolipram+C3	23.6667	29	28.3333	27				Dobutamine+Rolipram+C1	31.4444	3.09719
	Dobutamine+Rolipram+C4	28.3333	27.3333	30.3333	28.6667				Dobutamine+Rolipram+C2	29.4444	5.295
	Dobutamine+Rolipram+C5	73.3333	73.3333	76.6667	74.4444				Dobutamine+Rolipram+C3	27	2.90593
	Dobutamine+Rolipram+C6	79	69.6667	73.6667	74.1111				Dobutamine+Rolipram+C4	28.6667	1.52753
	Dobutamine+Rolipram+C7	32.3333	30.6667	29	30.6667				Dobutamine+Rolipram+C5	74.4444	1.9245
	Dobutamine+Rolipram+C8	76.3333	73	72	73.7778				Dobutamine+Rolipram+C6	74.1111	4.68251
	Dobutamine+Rolipram+C9	32.6667	27.6667	35.6667	32				Dobutamine+Rolipram+C7	30.6667	1.66667
	Dobutamine+Rolipram+C10	56	61	62.6667	59.8889				Dobutamine+Rolipram+C8	73.7778	2.26895
	Dobutamine+Rolipram+C11	47.3333	51.6667	60.3333	53.1111				Dobutamine+Rolipram+C9	32	4.04145
	Dobutamine+Rolipram+C12	49.3333	52.6667	55.6667	52.5556				Dobutamine+Rolipram+C10	59.8889	3.46944
	Dobutamine+Rolipram+C13	55.3333	47.6667	51	51.3333				Dobutamine+Rolipram+C11	53.1111	6.61928
	Dobutamine+Rolipram+C14	28	26.6667	32.3333	29				Dobutamine+Rolipram+C12	52.5556	3.16813
	Dobutamine+Rolipram+C15	73.6667	68.3333	66	69.3333				Dobutamine+Rolipram+C13	51.3333	3.84419
	Dobutamine+Rolipram+C16	55.3333	54	59	56.1111				Dobutamine+Rolipram+C14	29	2.96273
	Dobutamine+Rolipram+C17	52.6667	47.3333	52.6667	50.8889				Dobutamine+Rolipram+C15	69.3333	3.92994
	Dobutamine+Rolipram+C18	32.3333	52.3333	57.6667	47.4444				Dobutamine+Rolipram+C16	56.1111	2.58915
	Dobutamine+Rolipram+C19	29.3333	30.6667	28	29.3333				Dobutamine+Rolipram+C17	50.8889	3.0792
	Dobutamine+Rolipram+C20	46	56	56	52.6667				Dobutamine+Rolipram+C18	47.4444	13.3555
	Dobutamine+Rolipram+C21	24.6667	37.6667	25.6667	29.3333				Dobutamine+Rolipram+C19	29.3333	1.33333
	Dobutamine+Rolipram+C22	24.6667	30.3333	26.6667	27.2222				Dobutamine+Rolipram+C20	52.6667	5.7735
	Dobutamine+Rolipram+C23	74.3333	73.6667	65.6667	71.2222				Dobutamine+Rolipram+C21	29.3333	7.23418
	Dobutamine+Rolipram+C24	73.3333	62.3333	64.6667	66.7778				Dobutamine+Rolipram+C22	27.2222	2.87389
	Dobutamine+Rolipram+C25	48.3333	47.6667	50.3333	48.7778				Dobutamine+Rolipram+C23	71.2222	4.82279
	Dobutamine+Rolipram+C26	80	76	77.3333	77.7778				Dobutamine+Rolipram+C24	66.7778	5.79591
	Dobutamine+Rolipram+C27	56	45.3333	57.6667	53				Dobutamine+Rolipram+C25	48.7778	1.38778
	Dobutamine+Rolipram+C28	22.6667	27.3333	22	24				Dobutamine+Rolipram+C26	77.7778	2.0367
	Dobutamine+Rolipram+C29	29.6667	29.3333	31	30				Dobutamine+Rolipram+C27	53	6.69162
	Dobutamine+Rolipram+C30	48	50.6667	55	51.2222				Dobutamine+Rolipram+C28	24	2.90593
	Dobutamine+Rolipram+C31	51	52.6667	56.3333	53.3333				Dobutamine+Rolipram+C29	30	0.881917
	Dobutamine+Rolipram+C32	56.3333	54.6667	58	56.3333				Dobutamine+Rolipram+C30	51.2222	3.53291
	Dobutamine+Rolipram+C33	59	63.6667	71.6667	64.7778				Dobutamine+Rolipram+C31	53.3333	2.72845
	Dobutamine+Rolipram+C34	27	31.3333	25.3333	27.8889				Dobutamine+Rolipram+C32	56.3333	1.66667
	Dobutamine+Rolipram+C35	30	30	37	32.3333				Dobutamine+Rolipram+C33	64.7778	6.40602
									Dobutamine+Rolipram+C34	27.8889	3.09719
									Dobutamine+Rolipram+C35	32.3333	4.04145
