# Supplementary material for: Development of a novel therapy for systolic heart failure
Source: EMBO Mol Med. 2025 Aug 4;17(9):2332–53. doi: 10.1038/s44321-025-00284-6 (PMC12423297; doi:10.1038/s44321-025-00284-6)
Supplement: Supplementary file 3 — Source data Fig. 1 [file 44321_2025_284_MOESM3_ESM.zip › Fig 1 source data_Original scans/Fig 1H data.xlsx]

## Sheet: Sheet1
						DDPCR transcripts/ug RNA. Three independent assays)
				UT	7.6	7	5.7
				4-OHT	16.7	15.3	15
				4-OHT+C5	26.1	18.3	18.5
				4-OHT+C23	16.7	16.9	17.7
				4-OHT+C24	6.5	8.2	6.3
				4-OHT+C25	12.9	12.4	12.3
				4-OHT+C26	6.7	6	6.4
									Transcripts/mg RNA
								UT	6.76667
								4-OHT	15.6667
								4-OHT+C5	20.9667
								4-OHT+C23	17.1
								4-OHT+C24	7
								4-OHT+C25	12.5333
								4-OHT+C26	6.36667
