# Supplementary material for: Development of a novel therapy for systolic heart failure
Source: EMBO Mol Med. 2025 Aug 4;17(9):2332–53. doi: 10.1038/s44321-025-00284-6 (PMC12423297; doi:10.1038/s44321-025-00284-6)
Supplement: Supplementary file 3 — Source data Fig. 1 [file 44321_2025_284_MOESM3_ESM.zip › Blot quantitation Fig 1.xlsx]

## Sheet: Sheet1
	Figure 1D
		Bim expression normalised to HSP70
	UT	1
	4-OHT 24 h	2
	UT	2
	4-OHT 48 h	5
	Fig 1E
			Bim expression normalised to HSP70									pCREB normalised to HSP70
		4HT	1								4HT	1
		4HT+C5	0.35								4HT+C5	1
		4HT+C6	0.5								4HT+C6	0.8
		4HT+C8	0.8								4HT+C8	1
		4HT+C10	1								4HT+C10	0.5
		4HT+C11	0.8								4HT+C11	0.5
		4HT+C12	0.9								4HT+C12	0.8
		4HT+C13	0.7								4HT+C13	0.7
		4HT	1								4HT	1
		4HT+C15	1.2								4HT+C15	1
		4HT+C16	0.65								4HT+C16	1
		4HT+C17	1.2								4HT+C17	1
		4HT+C18	1.4								4HT+C18	1
		4HT+C20	1								4HT+C20	1
		4HT+C23	0.68								4HT+C23	1
		4HT+C24	0.7								4HT+C24	1
		4HT	1								4HT	1
		4HT+C25	1								4HT+C25	1
		4HT+C26	0.2								4HT+C26	1
		4HT+C27	1.2								4HT+C27	1
		4HT+C30	1.2								4HT+C30	1
		4HT+C31	1.4								4HT+C31	1
		4HT+C32	1.4								4HT+C32	1
	Fig 1F		Bim expression normalised to Actin
		UT	1
		Tg	2.5
		Tg+C23	2.5
		Tg+C24	2.5
		Tg+C25	2.5
		Tg+C26	2.5
	Fig 1G		Bim expression normalised to HSP70													pCREB expression normalised to HSP70
		UT	1												UT	1
		Dob	2.8												Dob	2
		Dob+C5	1												Dob+C5	2
		Dob+C23	1.5												Dob+C23	1.8
		Dob+C24	2												Dob+C24	1.8
		Dob+C25	0.5												Dob+C25	1.8
		Dob+C26	1												Dob+C26	3
