# Supplementary material for: Development of a novel therapy for systolic heart failure
Source: EMBO Mol Med. 2025 Aug 4;17(9):2332–53. doi: 10.1038/s44321-025-00284-6 (PMC12423297; doi:10.1038/s44321-025-00284-6)
Supplement: Supplementary file 4 — Source data Fig. 2 [file 44321_2025_284_MOESM4_ESM.zip]

Archive with 7 entries (6 files):
- Fig 2 source data_Original scans/
- Fig 2 source data_Original scans/20180725 Sulphorhodamine C26 analogues (Fig 2c).xlsx
- Fig 2 source data_Original scans/Fig 2A Actin.png
- Fig 2 source data_Original scans/Fig 2A_Bim.png
- Fig 2 source data_Original scans/Fig 2D_Actin.png
- Fig 2 source data_Original scans/Fig2D_Bim.png
- Blot quantitation Fig 2.xlsx
