# Supplementary material for: Development of a novel therapy for systolic heart failure
Source: EMBO Mol Med. 2025 Aug 4;17(9):2332–53. doi: 10.1038/s44321-025-00284-6 (PMC12423297; doi:10.1038/s44321-025-00284-6)
Supplement: Supplementary file 4 — Source data Fig. 2 [file 44321_2025_284_MOESM4_ESM.zip › Fig 2 source data_Original scans/20180725 Sulphorhodamine C26 analogues (Fig 2c).xlsx]

## Sheet: Sheet1
		UT			50 uM			25 uM			10 uM
		1	2	3	4	5	6	7	8	9	10	11	12
	24h	0.0585	0.0679	0.0584	0.0577	0.0518	0.0541	0.056	0.0551	0.0558	0.0754	0.072	0.074	C26
					0.0496	0.0491	0.0497	0.052	0.0522	0.0529	0.0596	0.0613	0.0661	BR27
					0.0488	0.0483	0.0975	0.0482	0.0498	0.0472	0.0513	0.0523	0.0521	BR39
					0.0513	0.0479	0.0475	0.0475	0.0558	0.0498	0.0508	0.0519	0.0512	BR41
					0.0569	0.0547	0.0583	0.0608	0.0572	0.057	0.0664	0.0659	0.0721	BR43
		1	2	3	4	5	6	7	8	9	10	11	12
	48h	0.131	0.135	0.1442	0.0547	0.1042	0.0598	0.079	0.0815	0.0913	0.2156	0.2078	0.22	C26
					0.0509	0.0492	0.0509	0.064	0.0663	0.0656	0.1343	0.1299	0.1411	BR27
					0.0482	0.061	0.0519	0.0516	0.0508	0.054	0.0714	0.073	0.0756	BR39
					0.0489	0.0507	0.0494	0.0529	0.0504	0.0555	0.0553	0.0547	0.0568	BR41
					0.0726	0.085	0.0929	0.146	0.1472	0.1464	0.208	0.1759	0.2343	BR43
	72h	1	2	3	4	5	6	7	8	9	10	11	12
		0.6168	0.6792	0.7663	0.0517	0.0663	0.0634	0.1626	0.1636	0.1826	0.8624	0.8764	0.7935	C26
					0.0505	0.0493	0.0511	0.1014	0.1039	0.1019	0.4906	0.491	0.4787	BR27
					0.0457	0.0459	0.0458	0.0476	0.047	0.0537	0.1556	0.1613	0.1525	BR39
					0.047	0.0541	0.0476	0.0479	0.0626	0.0585	0.0589	0.0639	0.0688	BR41
					0.1832	0.2554	0.2534	0.6877	0.6935	0.7303	0.9833	1.0587	0.9969	BR43
		10 uM		25 uM		50 uM
		Average	SD	Average	SD	Average	SD
	UT	0.0616	0.00545619
	C-26	0.0738	0.0017088	0.0556333	0.000472582	0.0545333	0.00297377
	BR-27	0.0623333	0.00337095	0.0523667	0.000472582	0.0494667	0.000321455
	BR-39	0.0519	0.00052915	0.0484	0.00131149	0.0648667	0.0282624
	BR-41	0.0513	0.000556776	0.0510333	0.00428525	0.0489	0.00208806
	BR-43	0.0681333	0.00344432	0.0583333	0.00213854	0.0566333	0.00181475
	UT	0.136733	0.00676855
	C-26	0.214467	0.00617846	0.0839333	0.00650103	0.0729	0.0272263
	BR-27	0.1351	0.00564269	0.0653	0.00117898	0.0503333	0.000981495
	BR-39	0.0733333	0.00211975	0.0521333	0.00166533	0.0537	0.00658711
	BR-41	0.0556	0.00108167	0.0529333	0.00255016	0.0496667	0.000929157
	BR-43	0.206067	0.029248	0.146533	0.00061101	0.0835	0.0102328
	UT	0.687433	0.0750893
	C-26	0.8441	0.0443765	0.1696	0.0112694	0.0604667	0.00772938
	BR-27	0.486767	0.0069888	0.1024	0.00132288	0.0503	0.000916515
	BR-39	0.156467	0.00446356	0.0494333	0.0037072	0.0458	0.0001
	BR-41	0.0638667	0.00495008	0.0563333	0.00758573	0.0495667	0.00393743
	BR-43	1.01297	0.0401857	0.703833	0.0231035	0.230667	0.0411195
												BR-43 IC50 72 hrs (IC50)
											Mean
									50uM	0.3112	0.2888				Concentration	% activity
										0.2665					0 uM	100
										0.2887					10 uM	150.187
									40	0.3887	0.3812				20 uM	102.606
										0.3556					30 uM	68.6567
										0.3993					40 uM	55.5982
									30	0.4778	0.470733				50 uM	42.1216
										0.4227
										0.5117
									20	0.7112	0.7035
										0.7001
										0.6992
									10	1.0023	1.02973
										0.9877
										1.0992
									0	0.7218	0.685633
										0.6573
										0.6778
