# Supplementary material for: Development of a novel therapy for systolic heart failure
Source: EMBO Mol Med. 2025 Aug 4;17(9):2332–53. doi: 10.1038/s44321-025-00284-6 (PMC12423297; doi:10.1038/s44321-025-00284-6)
Supplement: Supplementary file 4 — Source data Fig. 2 [file 44321_2025_284_MOESM4_ESM.zip › Blot quantitation Fig 2.xlsx]

## Sheet: Sheet1
	Fig 2A		Bim expression normalised to actin						Fig 2D		Bim expression normalised to actin
		4HT	1							UT	1
		4HT+BR40	1.5							Iso 12h	2.5
		4HT+BR41	0.3							Iso 24h	3
		4HT+BR42	0.5							DMSO 24h	4.2
		4HT+BR43	0.3							Iso+Pind 12 h	1.5
										Iso+Pind 24 h	1.5
										Iso+BR43 12h	2
										Iso+BR43 24h	1.5
