# Supplementary material for: Development of a novel therapy for systolic heart failure
Source: EMBO Mol Med. 2025 Aug 4;17(9):2332–53. doi: 10.1038/s44321-025-00284-6 (PMC12423297; doi:10.1038/s44321-025-00284-6)
Supplement: Supplementary file 5 — Source data Fig. 3 [file 44321_2025_284_MOESM5_ESM.zip]

Archive with 8 entries (7 files):
- Fig 3 source data_Original scans/
- Fig 3 source data_Original scans/Fig 3A.xlsx
- Fig 3 source data_Original scans/Fig 3C_actin.JPG
- Fig 3 source data_Original scans/Fig 3C_Bim.JPG
- Fig 3 source data_Original scans/Fig 3C_pCREB.JPG
- Fig 3 source data_Original scans/fig 3D.xls
- Blot quantitation Fig 3.xlsx
- Fig 3B Echo source data.zip
