# Supplementary material for: Development of a novel therapy for systolic heart failure
Source: EMBO Mol Med. 2025 Aug 4;17(9):2332–53. doi: 10.1038/s44321-025-00284-6 (PMC12423297; doi:10.1038/s44321-025-00284-6)
Supplement: Supplementary file 5 — Source data Fig. 3 [file 44321_2025_284_MOESM5_ESM.zip › Fig 3 source data_Original scans/Fig 3A.xlsx]

## Sheet: EKV Analysed
		BPM	mm2	mm2	mm2	uL	uL	uL	uL	%	%	mL/min
Groups	Mouse	Heart Rate	Area	Area;s	Area;d	Volume	Volume;s	Volume;d	Stroke Volume	Ejection Fraction	Fractional Shortening	Cardiac Output
CTRL	1	554.064	12.211	12.211	16.594	19.418	19.418	34.045	14.628	42.964	7.405	8.113	Combined due to no effect
	3	480	16.724	16.724	21.895	36.917	36.917	57.221	20.304	35.484	10.475	9.748
	6	450	20.755	16.559	22.867	49.192	32.736	58.696	25.96	44.228	9.686	11.676
	7	429.21	15.9452	15.9452	21.0958	34.3383	34.3383	53.8254	19.4871	36.2043	10.1708	8.36406
CTRL+BR43	2	475.068	16.02	16.02	21.685	30.965	30.965	52.977	22.012	41.549	9.511	10.449
	4	476.321	16.4919	16.4919	22.1068	30.9797	30.9797	53.3955	22.4158	41.9807	7.22911	10.6771
	5	455.048	14.3924	14.3924	19.3923	26.5137	26.5137	45.1512	18.6375	41.278	7.81632	8.48095
	8	443.14	14.546	14.546	20.319	30.662	30.662	50.169	19.507	38.882	11.826	8.653
	Mean	470.356	15.8857	15.3612	20.7444	32.3732	30.3162	50.685	20.3689	40.3212	9.26491	9.52014
	SD	38.248	2.45909	1.55253	1.99745	8.58906	5.34274	7.90241	3.28699	3.15872	1.63813	1.312
	p	0.5963	0.588071	0.998213	0.868549	0.435549	0.800401	0.933638	0.833708	0.62891	0.794521	0.931504
ISO	10	489.633	15.2995	15.2995	20.4245	31.9491	31.9491	50.9673	19.0182	37.3146	8.65268	9.31194
	15	503.518	24.6456	19.3994	24.6456	70.0284	46.3326	70.0284	23.6958	33.8374	9.23364	11.9313
	16	462	21.596	15.868	21.596	53.381	31.019	53.381	22.362	41.892	10.855	10.326
	17	460	15.986	15.986	22.567	34.236	34.236	56.922	22.687	39.856	12.472	10.445
	19	523.863	17.2597	17.2597	22.5127	35.8816	35.8816	55.5838	19.7023	35.4461	8.3975	10.3213
	20	505.352	23.8687	20.2083	23.8687	63.2954	47.0271	63.2954	16.2684	25.7023	5.58399	8.22125
	22	481.538	18.0768	18.0768	21.7981	37.6929	37.6929	52.5803	14.8874	28.3137	6.16737	7.16887
	Mean	489.415	19.5332	17.4425	22.4875	46.6378	37.734	57.5369	19.803	34.6231	8.76603	9.67509
	SD	23.5177	3.80756	1.87564	1.41998	15.4668	6.5131	6.81163	3.34919	5.88994	2.42706	1.58382
	p	0.274756	0.0436342	0.0350438	0.0771469	0.0424543	0.0306502	0.0976845	0.746831	0.0332539	0.644476	0.838943
ISO+BR43	9	534.099	23.5142	17.6493	24.3595	62.4611	38.0211	65.9689	27.9478	42.3651	9.22805	14.9269
	11	469.51	14.2664	14.2664	20.2436	25.7238	25.7238	46.079	20.3552	44.1746	11.1158	9.55698
	12	526.138	18.758	18.758	24.5468	39.9379	39.9379	62.8544	22.9164	36.4596	8.32473	12.0572
	13	470.689	14.269	14.269	20.933	28.101	27.101	52.854	24.753	46.833	15.128	11.644
	14	489.344	21.4522	15.0093	21.4522	53.6589	29.0885	53.6589	24.5704	45.79	11.3402	12.0234
	18	499.806	13.9227	13.9227	20.95	25.8292	25.8292	47.7506	21.9214	45.908	14.256	10.9564
	21	522.151	22.7968	15.9805	22.7968	59.5755	32.5313	59.5755	27.0442	45.3949	12.6624	14.1212
	Mean	501.677	18.4256	15.6936	22.1831	42.1839	31.1761	55.5345	24.2155	43.8465	11.7222	12.1837
	SD	26.5182	4.26466	1.86941	1.73586	16.2639	5.84154	7.52202	2.71413	3.564	2.48933	1.82655
	p	0.378074	0.617563	0.106095	0.725772	0.609129	0.0707108	0.611123	0.0190214	0.00403592	0.0440283	0.0177536
		0.0927294	0.174124	0.712653	0.163301	0.160025	0.770531	0.246971	0.0293225	0.0630971	0.0395069	0.00600955
