# Supplementary material for: Development of a novel therapy for systolic heart failure
Source: EMBO Mol Med. 2025 Aug 4;17(9):2332–53. doi: 10.1038/s44321-025-00284-6 (PMC12423297; doi:10.1038/s44321-025-00284-6)
Supplement: Supplementary file 5 — Source data Fig. 3 [file 44321_2025_284_MOESM5_ESM.zip › Blot quantitation Fig 3.xlsx]

## Sheet: Sheet1
F
	Fig 3C		Bim expression normalised to actin
		UT	1
		UT	1
		UT	1
		Iso	2.5
		Iso	2.5
		Iso	2
		Iso+BR43	1
		Iso+BR43	1
		Iso+BR43	1.25
