# Supplementary material for: Development of a novel therapy for systolic heart failure
Source: EMBO Mol Med. 2025 Aug 4;17(9):2332–53. doi: 10.1038/s44321-025-00284-6 (PMC12423297; doi:10.1038/s44321-025-00284-6)
Supplement: Supplementary file 6 — Source data Fig. 4 [file 44321_2025_284_MOESM6_ESM.zip]

Archive with 5 entries (4 files):
- Figure 4 Original scans pdf/
- Figure 4 Original scans pdf/4B Scans.pdf
- Figure 4 Original scans pdf/4D Scans.pdf
- Figure 4 Original scans pdf/4E Scans.pdf
- Blot quantitation Fig 4.xlsx
