# Supplementary material for: Development of a novel therapy for systolic heart failure
Source: EMBO Mol Med. 2025 Aug 4;17(9):2332–53. doi: 10.1038/s44321-025-00284-6 (PMC12423297; doi:10.1038/s44321-025-00284-6)
Supplement: Supplementary file 7 — Source data Fig. 5 [file 44321_2025_284_MOESM7_ESM.zip › Figure EV2 source data/EV Fig 2.xlsx]

## Sheet: Sheet1
			Technical replicates	1	2	3
			Background	170	235	256
			CBP	18903	21562	22612					Background	220.333
			CBP+Anacardic acid	190	357	698					CBP	21025.7
			CBP+C23	19076	25381	19524					CBP+Anacardic acid	415
			CBP+C24	18571	19578	22801					CBP+C23	21327
			CBP+C25	22376	22509	24901					CBP+C24	20316.7
			CBP+C26	25612	18255	24771					CBP+C25	23262
											CBP+C26	22879.3
