# Supplementary material for: Development of a novel therapy for systolic heart failure
Source: EMBO Mol Med. 2025 Aug 4;17(9):2332–53. doi: 10.1038/s44321-025-00284-6 (PMC12423297; doi:10.1038/s44321-025-00284-6)
Supplement: Supplementary file 7 — Source data Fig. 5 [file 44321_2025_284_MOESM7_ESM.zip › Blot quantitation Fig 5.xlsx]

## Sheet: Sheet1
										Fig 5C
	Fig 5B		Bim expression normalised to actin									Bim expression levels normalised to actin
		UT	1							WT	UT	1
		4HT	5								4HT	5
		4HT+SAH(10mM)	10								4HT+SAH(10mM)	8
		4HT+SAH(1mM)	4								4HT+SAM(10mM)	10
		SAH(10mM)	2							Wdr3-/-	UT	1
		SAH(1mM)	3								4HT	1.5
		4HT+SAM(10mM)	7								4HT+SAH(10mM)	2
		4HT+SAM(1mM)	5								4HT+SAM(10mM)	2
		SAM(10mM)	3
		SAM(1mM)	2
