# Supplementary material for: Development of a novel therapy for systolic heart failure
Source: EMBO Mol Med. 2025 Aug 4;17(9):2332–53. doi: 10.1038/s44321-025-00284-6 (PMC12423297; doi:10.1038/s44321-025-00284-6)
Supplement: Supplementary file 9 — Figure EV3 Source Data [file 44321_2025_284_MOESM9_ESM.zip]

Archive with 2 entries (1 files):
- Fig EV 3 Original Scans pdf/
- Fig EV 3 Original Scans pdf/EV Fig 3 Original scans.pdf
