# Supplementary material for: Development of a novel therapy for systolic heart failure
Source: EMBO Mol Med. 2025 Aug 4;17(9):2332–53. doi: 10.1038/s44321-025-00284-6 (PMC12423297; doi:10.1038/s44321-025-00284-6)
Supplement: Supplementary file 10 — Figure EV5 Source Data [file 44321_2025_284_MOESM10_ESM.zip › Figure EV5 source data/EV Fig 5a.xlsx]

## Sheet: Mouse identification
Mouse ID	Treatment group
1	UT
2	UT
3	UT
4	ISO (15 mg/kg)
5	ISO (15 mg/kg)
6	ISO (15 mg/kg)
7	ISO + BR43 low (0.2636 mg/kg)
8	ISO + BR43 low (0.2636 mg/kg)
9	ISO + BR43 low (0.2636 mg/kg)
10	ISO + BR43 high (0.7908 mg/kg)
11	ISO + BR43 high (0.7908 mg/kg)
12	ISO + BR43 high (0.7908 mg/kg)

## Sheet: Mouse weight
Mouse ID	0	0.5	1	1.5	2	2.5	3	3.5	4	4.5	5	5.5	6	6.5
1	17.8	17.6	17.6	17.6	17.2	18	17.2	18.2		18.7		18.1	17.9	18.1
2	16.9	17.6	16.9	17	16.6	17.4	16.7	17.2		17.5		17.6	17.4	16.8
3	17.4	18	17.4	18.1	17.3	18.6	17.6	18.6		17.7		18.1	17.6	18.1
4	17.5	17.6	17	18.1	17.5	18.6	18	19.4		20.2		19.6	19.4	19.5
5	17	16.8	16.7	17.6	17	18	17.3	18.3		18.8		19.6	19	18.6
6	17.2	17.5	16.8	17.6	17.2	18.3	17.7	18.6		18.7		19.4	18.9	18.8
7	17.8	18.2	17.7	17.8	17.6	18.5	17.9	17.2		18.6		19.5	19.1	18.1
8	17.2	17.8	17.1	18.3	17.7	18.6	18	18.8		19		19.1	18.5	19.4
9	18.2	17.6	17.6	18	17.6	18.8	18.1	19.2		19.7		19.7	19.4	19.9
10	17.4	17.6	17.2	18.1	17.7	17.4	17	16.2		16.4		17	18.4	18.7
11	19.6	19.7	19.1	19.9	19.4	20.3	19.5	20.7		21.3		22.2	21.7	21.8
12	16.6	17	16.6	17.3	16.7	16.9	16.6	17.7		18.2		18.6	18.1	18.3

## Sheet: Organ weights
			Organ weight
Mouse ID	Body weight (final)	Group	Heart	Ratio	AVE	SD	Spleen	Ratio	AVE	SD	Thymus	Ratio	AVE	SD
1	18.1	UT	142	7.8453	6.66184	1.03165	68	3.75691	4.01671	0.313307	83	4.58564	4.18815	0.387188
2	16.8		100	5.95238			66	3.92857			70	4.16667
3	18.1		112	6.18785			79	4.36464			69	3.81215
4	19.5	ISO	131	6.71795	6.2691	0.525203	75	3.84615	3.85088	0.55538	54	2.76923	2.90012	0.453096
5	18.6		119	6.39785			82	4.4086			47	2.52688
6	18.8		107	5.69149			62	3.29787			64	3.40426
7	18.1	BR43 L	135	7.45856	6.70669	0.765721	56	3.09392	3.09903	0.215038	32	1.76796	2.06344	0.325323
8	19.4		115	5.92784			56	2.8866			39	2.01031
9	19.9		134	6.73367			66	3.31658			48	2.41206
11	21.8	BR43 H	139	6.37615	6.93124	0.785024	78	3.57798	3.81085	0.329324	59	2.70642	2.61004	0.136302
12	18.3		137	7.48634			74	4.04372			46	2.51366
Mouse ID	Group	Thymocyte cell count	Ratio	AVE	SD
1	UT	342500000	4.36567e+07	4.40362e+07	2.83321e+06
2		280000000	47040000
3		256250000	4.14118e+07
4	ISO	208750000	3.10735e+07	3.27909e+07	7.99921e+06
5		165000000	2.57899e+07
6		236250000	4.15093e+07
7	BR43 L	85000000	1.13963e+07	1.83324e+07	7.77148e+06
8		100000000	1.68696e+07
9		180000000	2.67313e+07
11	BR43 H	192500000	3.01906e+07	2.54475e+07	6.7078e+06
12		155000000	2.07044e+07
