# Supplementary material for: Development of a novel therapy for systolic heart failure
Source: EMBO Mol Med. 2025 Aug 4;17(9):2332–53. doi: 10.1038/s44321-025-00284-6 (PMC12423297; doi:10.1038/s44321-025-00284-6)
Supplement: Supplementary file 10 — Figure EV5 Source Data [file 44321_2025_284_MOESM10_ESM.zip › Figure EV5 source data/EV Fig 5c.xlsx]

## Sheet: Sheet1
Idee	Instr#	SampleMode	SampleSel	Sequence	Date/Time	WBCB	WBCP	RBC	HGB	CalcHGB	HCT	MCV	MCH	MCHC	CHCM	CH	CHDW	RDW	HDW	PLT	MPV	PDW	MPC	MPM	PCT	Large PLT	%NEUT	%LYM	%MONO	%EOS	%BASO	%LUC	AbsNeut	AbsLymph	AbsMono	AbsEos	AbsBaso	AbsLUC	%PMN	%MN	LobIndex	MPXI	%RETIC	MCVg	CHCMg	CHg	R_C_RDW	R_C_HDW	MCVr
1298-HP.1	WEHI	F	1	112	10/30/18 2:26:05 PM	8.7	7.21	10.15	14.8	14.2	54	53.2	14.6	27.5	26.3	14	1.73	11.3	1.57	984	5.9	42.4	25.1	1.4	0.58	1	9.5	79.3	2	1.9	2.5	4.8	0.83	6.9	0.17	0.16	0.22	0.42	12.5	84.3	2.24	1.7	0	n/a	n/a	n/a	n/a	n/a	n/a
1298-HP.4	WEHI	M	1	113	10/30/18 2:26:58 PM	8.12	8.14	10.42	14.6	14.4	56.8	54.5	14	25.8	25.3	13.8	1.73	11.5	1.49	1344	6	39.9	24.4	1.35	0.8	1	9.4	84.5	2.2	2.5	0.2	1.2	0.76	6.86	0.18	0.2	0.02	0.1	11.2	88.6	1.97	2.8	0	n/a	n/a	n/a	n/a	n/a	n/a
1298-HP.5	WEHI	M	1	114	10/30/18 2:31:45 PM	7.1	6.79	10.43	14.8	14.5	57	54.6	14.2	26	25.4	13.9	1.81	12.1	1.54	1423	6	44.5	24.5	1.35	0.85	2	12.6	82.6	1.5	2.5	0.1	0.7	0.9	5.86	0.11	0.17	0.01	0.05	12.2	87.6	2.11	3.1	0	n/a	n/a	n/a	n/a	n/a	n/a
1298-HP.6	WEHI	M	1	115	10/30/18 2:32:17 PM	6.17	6.05	10.64	14.8	14.8	57.8	54.3	13.9	25.6	25.6	13.9	1.76	11.8	1.53	1292	5.7	41.2	25.5	1.34	0.73	1	16.8	78.2	1.2	2.5	0.1	1.1	1.04	4.82	0.08	0.15	0.01	0.07	13.7	86.1	2	8	0	n/a	n/a	n/a	n/a	n/a	n/a
1298-HP.7	WEHI	M	1	116	10/30/18 2:32:47 PM	3.02	3.76	10.28	15.3	14.6	56	54.5	14.9	27.3	26	14.2	1.8	11.2	1.51	713	6.3	43	23.2	1.37	0.45	2	6.3	59.4	1.8	23.1	0.6	8.9	0.19	1.79	0.05	0.7	0.02	0.27	17.6	81	2.03	2.6	0	n/a	n/a	n/a	n/a	n/a	n/a
1298-HP.8	WEHI	M	1	117	10/30/18 2:33:16 PM	5.4	5.07	10.23	14.7	14.4	55.5	54.2	14.4	26.5	26	14.1	1.74	11	1.54	1062	5.8	39.8	24.7	1.33	0.62	1	6.5	87.6	1.9	1.3	0.2	2.4	0.35	4.74	0.1	0.07	0.01	0.13	3.4	96	2.13	5	0	n/a	n/a	n/a	n/a	n/a	n/a
1298-HP.9	WEHI	M	1	118	10/30/18 2:33:47 PM	8.43	8.48	10.49	15.2	14.7	57.3	54.6	14.5	26.6	25.7	14	1.74	11.3	1.47	1215	5.9	40.1	24.8	1.35	0.71	0	6	89.4	1.2	1.8	0.5	1.2	0.5	7.53	0.1	0.15	0.04	0.1	3	96.5	2.11	3.6	0	n/a	n/a	n/a	n/a	n/a	n/a
1298-HP.10	WEHI	F	1	119	10/30/18 2:34:16 PM	7.4	7.05	10.35	14.7	14.4	56.2	54.3	14.2	26.3	25.6	13.9	1.71	11.3	1.47	1470	6	41.6	24.3	1.34	0.88	2	12.6	81.8	3.1	1.8	0.2	0.6	0.93	6.06	0.23	0.13	0.01	0.04	6.3	93.4	1.92	2.7	0	n/a	n/a	n/a	n/a	n/a	n/a
1298-HP.11	WEHI	F	1	120	10/30/18 2:34:46 PM	10.3	10.12	9.99	14.1	13.8	54.7	54.8	14.1	25.8	25.3	13.9	1.78	12	1.54	1329	5.8	42.1	25.5	1.38	0.77	1	19.4	71.5	3.7	2.3	0.3	2.7	2	7.37	0.39	0.23	0.03	0.28	7.7	91.9	2.14	1.6	0	n/a	n/a	n/a	n/a	n/a	n/a
1298-HP.12	WEHI	F	1	121	10/30/18 2:35:16 PM	9.8	9.5	10.53	14.9	14.8	57.7	54.7	14.1	25.8	25.6	14	1.74	11.6	1.53	1327	6.2	44.9	23.9	1.36	0.83	2	15.4	77.6	4	2.1	0.1	0.8	1.51	7.6	0.4	0.2	0.01	0.08	14	85.9	2.08	2.9	0	n/a	n/a	n/a	n/a	n/a	n/a
1298-HP.13	WEHI	F	1	122	10/30/18 2:35:46 PM	6.51	6.36	10.02	14.7	14.2	54.7	54.6	14.7	26.9	25.9	14.1	1.81	11.6	1.56	1036	5.9	47.2	25	1.36	0.61	5	8.5	82.9	1.9	3.3	0.3	3.2	0.55	5.4	0.12	0.22	0.02	0.21	10	89.4	2.11	4	0	n/a	n/a	n/a	n/a	n/a	n/a
1298-HP.14	WEHI	F	1	123	10/30/18 2:36:17 PM	6.45	6.11	10.35	15.1	14.6	56.6	54.7	14.6	26.7	25.7	14.1	1.71	11.1	1.47	1065	6.3	43.5	23.4	1.33	0.67	1	10.6	85.8	1.4	1	0.2	1	0.68	5.53	0.09	0.06	0.01	0.06	12.6	87	1.97	5.4	0	n/a	n/a	n/a	n/a	n/a	n/a
1298-HP.15	WEHI	F	1	124	10/30/18 2:36:46 PM	4.05	3.94	10.37	15.1	14.7	57	55	14.6	26.5	25.8	14.2	1.76	11	1.53	1175	5.9	44.6	24.3	1.32	0.7	2	9.1	79.3	3.4	1.9	0.7	5.6	0.37	3.21	0.14	0.08	0.03	0.23	10.8	88.1	2	9.4	0	n/a	n/a	n/a	n/a	n/a	n/a
1298-HP.17	WEHI	M	1	126	10/30/18 2:38:14 PM	5.1	5.09	9.99	14.4	13.9	55.3	55.4	14.4	26.1	25.1	13.9	1.74	11.3	1.45	1252	6	44.2	24.2	1.33	0.75	2	18.6	74.4	3.4	1.6	0.2	1.7	0.95	3.8	0.18	0.08	0.01	0.08	7.3	92.4	2	2	0	n/a	n/a	n/a	n/a	n/a	n/a
1298-HP.18	WEHI	M	1	127	10/30/18 2:38:43 PM	6.83	6.52	10.6	15.1	14.5	57.1	53.9	14.2	26.4	25.4	13.7	1.67	10.8	1.48	1509	6	44.6	24.2	1.33	0.9	3	13.3	81.5	2.8	1.7	0.1	0.6	0.91	5.56	0.19	0.11	0.01	0.04	9.1	90.8	2.17	1.5	0	n/a	n/a	n/a	n/a	n/a	n/a
1298-HP.19	WEHI	M	1	128	10/30/18 2:39:13 PM	4.09	4.23	10.12	14.9	14.3	55.2	54.6	14.8	27	25.9	14.1	1.76	11	1.53	671	6.4	41.3	22.8	1.36	0.43	2	7.2	80.8	2.4	5.8	0.4	3.4	0.29	3.3	0.1	0.24	0.02	0.14	8.7	90.6	2.05	8.3	0	n/a	n/a	n/a	n/a	n/a	n/a
1298-HP.20	WEHI	F	1	129	10/30/18 2:39:43 PM	2.59	2.43	10.54	15.3	14.8	57.1	54.2	14.5	26.8	25.9	14	1.73	10.8	1.52	1050	5.8	45.1	24.8	1.33	0.61	2	7	84.5	3.2	2.2	0.4	2.7	0.18	2.19	0.08	0.06	0.01	0.07	2.4	96.9	2.22	15.9	0	n/a	n/a	n/a	n/a	n/a	n/a
1298-HP.21	WEHI	M	1	130	10/30/18 2:40:13 PM	2.35	3.31	10.26	14.9	14.4	55.3	53.9	14.5	26.9	26	14	1.77	11.2	1.52	686	6.3	53.4	23.5	1.36	0.43	5	9.6	58.4	2.1	27.7	0.6	1.6	0.23	1.37	0.05	0.65	0.01	0.04	5.6	93.6	2.19	13.9	0	n/a	n/a	n/a	n/a	n/a	n/a
1298-HP.22	WEHI	F	1	131	10/30/18 2:43:22 PM	6.07	5.77	9.62	13.8	13.3	52.3	54.4	14.3	26.3	25.4	13.8	1.77	11.9	1.57	1503	6.1	45.2	24.1	1.34	0.91	3	9.7	84.8	2.7	1.7	0.3	0.8	0.59	5.15	0.16	0.11	0.02	0.05	4.1	95.6	2.03	7.4	0	n/a	n/a	n/a	n/a	n/a	n/a
1298-HP.23	WEHI	F	1	132	10/30/18 2:43:56 PM	3.77	3.67	10.29	14.8	14.2	56	54.5	14.3	26.3	25.4	13.8	1.75	11.5	1.52	1144	5.8	41.3	24.8	1.34	0.67	1	15.5	75.4	4	2.5	1.1	1.5	0.59	2.84	0.15	0.09	0.04	0.06	17.6	81	2.21	12.1	0	n/a	n/a	n/a	n/a	n/a	n/a
1298-HP.24	WEHI	M	1	133	10/30/18 2:44:25 PM	8.93	9.17	9.73	14.2	13.5	52.8	54.3	14.6	26.9	25.6	13.9	1.7	11	1.48	1049	6.1	43.3	23.2	1.32	0.64	2	11	82.7	1.3	3.5	0.4	1.1	0.98	7.38	0.12	0.31	0.04	0.1	20.6	78.8	2.03	30.9	0	n/a	n/a	n/a	n/a	n/a	n/a
									Hb?		HT?
		UT
		0.26 MG/KG
		0.53 MG/KG
		0.76 MG/KG
[truncated: 26 more columns]
